# Supplementary material for: Nutritional and Microbiome Effects of a Partial Substitution of Poultry Meat with Hydrolyzed Feather Meal in Dog Diets
Source: Microorganisms. 2025 Jan 9;13(1):121. doi: 10.3390/microorganisms13010121 (PMC11767478; doi:10.3390/microorganisms13010121)
Supplement: Supplementary file 1 [file microorganisms-13-00121-s001.zip]

Archive with 1 entries (1 files):
- microorganisms-3314650-supplementary.pdf
